# Supplementary material for: An In Vivo Inflammatory Loop Potentiates KRAS Blockade
Source: Biomedicines. 2022 Mar 3;10(3):592. doi: 10.3390/biomedicines10030592 (PMC8945202; doi:10.3390/biomedicines10030592)
Supplement: Supplementary file 1 [file biomedicines-10-00592-s001.zip]

Archive with 1 entries (1 files):
- biomedicines-1596404-supplementary.pdf
